# Supplementary material for: Metabolic engineering of tobacco for heterologous production of rare ginsenosides CK and Rh2
Source: Front Plant Sci. 2026 Jul 7;17:1884201. doi: 10.3389/fpls.2026.1884201 (PMC13385675; doi:10.3389/fpls.2026.1884201)
Supplement: Supplementary Table 1 — Transgenic Positive Tobacco Lines for Heterologous Synthesis of Rare Ginsenosides CK and Rh2. [file Table1.xlsx]

## Sheet: S1
Table S1. Transgenic Positive Tobacco Lines for Heterologous Synthesis of Rare Ginsenosides CK and Rh2
Ginsenoside	CK		Rh2
Plant Chassis	N. benthamiana	K326	N.benthamiana	K326
Vector	PgDDS+CYP716A47+UGTPg1		PgDDS+CYP716A47+UGTPg45
Screening rate	6/140	9/130	8/130	4/170
Transgenic Positive Lines	N08-7	P8-7	N18-1	P23-1
	N14-1	P8-8	N18-8	P23-3
	N14-7	P8-10	N19-5	P23-4
	N14-8	P9-8	N26-2	P29-3
	N14-9	P12-10	N26-3
	N14-10	P13-3	N26-4
		P13-4	N26-9
		P13-5	N26-10
		P13-8

## Sheet: S2
Table S2. LC-MS method validation parameters
Parameter	Ginsenoside CK	Ginsenoside Rh2
Internal standard	Repaglinide	Repaglinide
Precursor ion (Q1, m/z)	645.5	645.6
Product ion (Q3, m/z)	465.5	645.6*
Retention time (min)	3.67	3.8
Declustering potential (DP, V)	140	140
Collision energy (CE, eV)	47	5
Linear range (ng/mL)	0.05 – 25	1 – 100
Regression equation	y = 0.156x – 0.00138	y = 0.225x + 0.0403
Correlation coefficient (r)	0.9993	0.9948
LOD (ng/mL)	0.02	0.3
LOQ (ng/mL)	0.05	1
Accuracy range (%)	94.8 – 103.7	85.1 – 109.3
Recovery (%) at QC level	99.8 (1.5 ng/mL)	100 (30 ng/mL)
Precision (RSD, %)	4	2
Matrix effect (%)	85–115	85–115
Extraction recovery (%)	85–115	85–115

## Sheet: S3
Table S3. Primer sequences used for RT‑qPCR analysis
Gene	Primer name	Sequence（5'-3'）
PgDDS	DDS-qF	AGAGGCCGGAAGTGGATACT
	DDS-qR	TGTAAGTGCACCGGCAGTAG
CYP716A47	PPDS-qF	TCTCCAAAGTACGCGGCAAA
	PPDS-qR	CACGACATCGTGACCGTGTA
UGTPg1	GT1-qF	GGTCCTTGCGTCCGTCTATC
	GT1-qR	ATGAGACAGGAACCCTCCGA
UGTPg45	GT2-qF	ACGATGGGATGCCATACAGC
	GT2-qR	GGTGGCACATTTCTACCCGA
Actin (Nb)	Nbactin-qF	AAAGACCAGCTCATCCGTGG
	Nbactin-qR	AGCAGCTTCCATTCCGATCA
Actin (Nt)	actin-qF	CCTGAGGTCCTTTTCCAACCA
	actin-qR	GGATTCCGGCAGCTTCCATT
